# Supplementary material for: Metabolomic Insights into MYMV Resistance: Biochemical Complexity in Mung Bean Cultivars
Source: Pathogens. 2025 Dec 31;15(1):46. doi: 10.3390/pathogens15010046 (PMC12845075; doi:10.3390/pathogens15010046)
Supplement: Supplementary file 1 [file pathogens-15-00046-s001.zip]

Archive with 1 entries (1 files):
- pathogens-3927019-supplementary.pdf
